# Supplementary material for: Implementation support structure for the Dutch Health Promoting School program: a multiple case study
Source: Health Promot Int. 2025 Nov 5;40(6):daaf177. doi: 10.1093/heapro/daaf177 (PMC12596121; doi:10.1093/heapro/daaf177)
Supplement: daaf177_Supplementary_Data [file daaf177_supplementary_data.zip]

Archive with 2 entries (2 files):
- Supplementary file 1 - Interview scripts.docx
- Supplementary file 2 - Analytical table.docx
